# Supplementary material for: The small G protein Arl5 contributes to endosome-to-Golgi traffic by aiding the recruitment of the GARP complex to the Golgi
Source: Biol Open. 2015 Mar 20;4(4):474–81. doi: 10.1242/bio.201410975 (PMC4400590; doi:10.1242/bio.201410975)
Supplement: Supplementary Material [file supp_bio.201410975_BIOLOPEN-2014-010975_Table_S1.xlsx]

## Sheet: heads - mass spec
Gene	Proteins	FBgn	kDa	ARL5 GDP	ARL5 GTP	orthologs
CG3299	Vinc-PA	FBpp0070404	106	0	29	Vinculin
CG4178	Lsp1beta-PA	FBpp0077690	96	0	29
CG15792	zip-PA	FBpp0072306	237	0	22	zipper
CG17927	Mhc-PA	FBpp0080453	225	0	19	Myosin heavy chain
CG7107	up-PA	FBpp0073682	47	0	18	troponin
CG3338	CG3338-PA	FBpp0077151	100	0	18	Vps53
CG15087	CG15087-PA	FBpp0085829	84	0	15	Vps51
CG10971	CG10971-PA	FBpp0075680	128	0	13	Huntingtin interacting protein 1
CG12244	lic-PA	FBpp0073551	38	0	12	licorne/MAP2K6
CG10844	Rya-r44F-PC	FBpp0087718	581	0	11	Ryanodine receptor
CG3766	scat-PA	FBpp0079409	105	0	11	Vps54
CG4843	Tm2-PA	FBpp0082535	33	0	10	Tropomyosin 2
CG6821	Lsp1gamma-PA	FBpp0072365	93	0	9
CG2559	Lsp1alpha-PA	FBpp0073484	99	0	9
CG8193	CG8193-PA	FBpp0087744	79	0	6	prophenoloxidase 45
CG5215	Zn72D-PB	FBpp0075249	96	0	6	Zinc-finger protein at 72D/ZFR
CG3682	PIP5K59B-PA	FBpp0071811	80	0	6	PIP5K59B/PIP5K1A
CG10089	CG10089-PD	FBpp0075562	49	0	6	DUSP15
CG8379	CG8379-PA	FBpp0081404	81	0	6	C10orf76
CG10484	Dox-A2-PA	FBpp0080691	56	0	5	zerknullt-related
CG6904	CG6904-PC	FBpp0082494	79	0	5	Glycogen synthase
CG9325	hts-PD	FBpp0085729	74	0	5	hu li tai shao
CG1106	Gel-PB	FBpp0078607	88	0	5	Gelsolin
CG10078	Prat2-PB	FBpp0076654	59	0	4	extra macrochaetae
CG4003	pont-PA	FBpp0081704	50	0	4	pontin
CG6174	Arp87C-PA	FBpp0082121	43	0	4	Arp1/Actin-related protein 1
CG3265	Eb1-PC	FBpp0085462	44	0	4	Eb1
CG8269	Dmn-PA	FBpp0087722	42	0	4	Dynamitin
CG4954	eIF3-S8-PA	FBpp0086013	106	0	4	eIF3-S8
CG1539	tmod-PE	FBpp0085020	49	0	4	tropomodulin
CG7371	CG7371-PA	FBpp0078760	77	0	4	Vps52
CG5289	Pros26.4-PA	FBpp0083906	49	0	3
CG3331	e-PA	FBpp0083505	99	0	3	ebony
CG42310	prom-PB	FBpp0288976	119	0	3
CG2184	Mlc2-PA	FBpp0088688	24	0	3	Myosin light chain 2
CG2098	ferrochelatase-PA	FBpp0085208	44	0	3
CG1600	CG1600-PA	FBpp0088030	41	0	3
CG1915	sls-PC	FBpp0072728	2066	0	3
CG10379	mbc-PA	FBpp0083850	226	0	3
CG10646	CG10646-PA	FBpp0075704	43	0	3
CG2155	v-PA	FBpp0073242	44	0	3
CG3187	Sirt4-PC	FBpp0070817	35	0	3	SIRT4
CG5193	TfIIB-PA	FBpp0079615	34	0	3	Transcription factor IIB
CG5837	Hem-PA	FBpp0078162	129	0	3
CG9373	Hrp59-PA	FBpp0081601	67	0	2
CG17896	CG17896-PB	FBpp0070087	56	0	2
CG5180	CG5180-PA	FBpp0083311	46	0	2
CG5525	CG5525-PA	FBpp0079992	57	0	2
CG4104	Tps1-PA	FBpp0077121	91	0	2
CG4679	CG4679-PA	FBpp0086872	74	0	2
CG10622	Sucb-PA	FBpp0076840	45	0	2
CG9394	CG9394-PA	FBpp0071495	77	0	2
CG11583	CG11583-PA	FBpp0073098	41	0	2
CG5436	Hsp68-PA	FBpp0083974	70	0	2
CG10777	CG10777-PB	FBpp0071084	100	0	2
CG34349	CG34349-PA	FBpp0111470	130	0	2
CG17420	RpL15-PD	FBpp0112464	28	0	2
CG7269	Hel25E-PC	FBpp0078754	49	0	2
CG9390	AcCoAS-PA	FBpp0078067	76	0	2
CG8597	lark-PA	FBpp0076552	40	0	2
CG7436	Nmt-PA	FBpp0076451	54	0	2
CG11266	CG11266-PB	FBpp0088579	66	0	2
CG11847	Clbn-PA	FBpp0084153	110	0	2
CG2910	nito-PA	FBpp0087933	89	0	2
CG31122	CG31122-PA	FBpp0083068	71	0	2
CG31349	pyd-PE	FBpp0088726	128	0	2
CG3201	Mlc-c-PA	FBpp0070749	17	0	2
CG32418	CG32418-PA	FBpp0076825	31	0	2
CG3595	sqh-PA	FBpp0070842	20	0	2
CG5537	CG5537-PA	FBpp0076818	29	0	2
CG5909	CG5909-PA	FBpp0084484	43	0	2
CG7100	CadN-PA	FBpp0080566	347	0	2
CG7178	wupA-PC	FBpp0074296	25	0	2
CG8806	prel-PA	FBpp0087591	26	0	2
CG9916	Cyp1-PA	FBpp0074017	25	0	2
CG3845	NAT1-PC	FBpp0100139	167	1	11	NAT1
CG4898	Tm1-PG	FBpp0088903	33	1	9	Tropomyosin 1
CG2238	Ef2b-PA	FBpp0085265	94	1	6
CG7178	wupA-PA	FBpp0074294	24	1	6
CG7610	ATPsyn-gamma-PA	FBpp0084905	33	1	5
CG31619	CG31619-PA	FBpp0085256	150	1	5
CG11111	rdgB-PA	FBpp0073653	139	1	5
CG17369	Vha55-PB	FBpp0082139	55	1	4
CG7903	CG7903-PA	FBpp0084973	40	1	4
CG5800	CG5800-PA	FBpp0074227	93	1	4
CG5080	CG5080-PB	FBpp0077646	61	1	4
CG7470	CG7470-PA	FBpp0078130	84	1	3
CG1489	Pros45-PA	FBpp0076890	46	1	3
CG6684	RpS25-PA	FBpp0081845	13	1	3
CG4994	Mpcp-PA	FBpp0075461	39	1	3
CG5870	beta-Spec-PA	FBpp0074228	266	1	3
CG10377	Hrb27C-PA	FBpp0078974	45	1	3
CG2253	Upf2-PA	FBpp0071072	140	1	3
CG14206	RpS10b-PB	FBpp0074500	18	1	3
CG3152	Trap1-PA	FBpp0085482	78	1	3
CG11837	CG11837-PA	FBpp0084729	35	1	3
CG3998	zf30C-PA	FBpp0079461	88	1	3
CG1417	slgA-PD	FBpp0076903	77	1	2
CG7920	CG7920-PA	FBpp0084968	52	1	2
CG10370	Tbp-1-PA	FBpp0083843	48	1	2
CG14413	mRpS25-PA	FBpp0073762	19	1	2
CG1977	alpha-Spec-PA	FBpp0072672	278	1	2
CG5596	Mlc1-PB	FBpp0084566	18	1	2
CG1542	CG1542-PA	FBpp0085119	35	1	2
CG8326	CG8326-PA	FBpp0074260	38	1	2
CG2204	G-oalpha47A-PB	FBpp0087359	41	1	2
CG5344	wkd-PA	FBpp0081889	42	1	2
CG1737	CG1737-PA	FBpp0073309	102	1	2
CG9660	toc-PA	FBpp0077346	234	1	2
CG9764	yrt-PA	FBpp0082261	105	1	2
CG9748	bel-PA	FBpp0081374	85	2	6
CG3523	CG3523-PA	FBpp0077343	266	2	5
CG6987	SF2-PA	FBpp0082724	28	2	5
CG13097	CG13097-PA	FBpp0079305	76	2	5
CG3379	His4r-PA	FBpp0082421	11	2	4
CG10223	Top2-PA	FBpp0080825	164	2	4
CG10944	RpS6-PB	FBpp0071087	28	2	4
CG4236	Caf1-PA	FBpp0082511	49	2	3
CG11888	Rpn2-PA	FBpp0084754	113	2	3
CG9326	vari-PB	FBpp0088886	72	2	3
CG9769	CG9769-PA	FBpp0078532	31	2	3
CG9423	Kap-alpha3-PA	FBpp0081584	57	2	3
CG6056	AP-2sigma-PA	FBpp0083502	17	2	3
CG5821	qkr58E-2-PA	FBpp0071739	44	2	3
CG17471	CG17471-PA	FBpp0099992	47	2	2
CG3455	Rpt4-PA	FBpp0070890	44	2	2
CG1249	snRNP2-PA	FBpp0081234	14	2	2
CG4087	RpLP1-PA	FBpp0077716	12	2	2
CG9412	rin-PA	FBpp0082264	75	2	2
CG10067	Act57B-PA	FBpp0071448	42	2	2
CG4027	Act5C-PA	FBpp0070787	42	2	2
CG5258	NHP2-PA	FBpp0075448	18	2	2
CG12141	Aats-lys-PA	FBpp0071301	65	2	2
CG17759	Galpha49B-PD	FBpp0086945	41	2	2
CG8989	His3.3B-PA	FBpp0071280	15	2	2
CG10652	RpL30-PB	FBpp0080723	12	2	2
CG18817	Tsp42Ea-PA	FBpp0085503	26	2	2
CG31536	Cdep-PE	FBpp0110258	132	2	2
CG9160	mtacp1-PA	FBpp0072569	17	2	2
CG6416	CG6416-PA	FBpp0088530	27	2	1
CG9244	Acon-PB	FBpp0081002	85	2	1
CG11271	RpS12-PB	FBpp0075612	15	2	1
CG30122	CG30122-PB	FBpp0085841	140	2	1
CG5028	CG5028-PA	FBpp0084275	44	2	1
CG1059	Karybeta3-PA	FBpp0078500	124	2	1
CG18548	GstD10-PA	FBpp0082079	25	2	1
CG4457	Srp19-PA	FBpp0076589	18	2	1
CG7977	RpL23A-PA	FBpp0072687	29	2	1
CG9734	glob1-PC	FBpp0082699	17	2	1
CG7875	trp-PA	FBpp0084879	143	2	1
CG8427	SmD3-PA	FBpp0087094	16	2	1
CG8677	CG8677-PA	FBpp0081006	304	2	1
CG10160	ImpL3-PA	FBpp0076716	36	2	0
CG11563	CG11563-PA	FBpp0085192	25	2	0
CG8329	CG8329-PA	FBpp0076116	28	2	0
CG4466	Hsp27-PA	FBpp0076182	24	2	0
CG6330	CG6330-PB	FBpp0084456	39	2	0
CG3777	CG3777-PB	FBpp0070065	94	2	0
CG1469	Fer2LCH-PA	FBpp0084986	25	2	0
CG17521	Qm-PC	FBpp0289147	26	2	0
CG34424	CG34424-PA	FBpp0111637	23	2	0
CG4157	Rpn12-PA	FBpp0075068	30	2	0
CG4769	CG4769-PA	FBpp0076848	34	2	0
CG1240	CG1240-PA	FBpp0072839	27	2	0
CG7361	RFeSP-PB	FBpp0077581	25	2	0
CG30152	CG30152-PA	FBpp0085549	24	2	0
CG4183	Hsp26-PA	FBpp0076224	23	2	0
CG12101	Hsp60-PA	FBpp0073290	61	2	0
CG8885	CG8885-PA	FBpp0078688	28	2	0
CG4265	Uch-PA	FBpp0077516	26	2	0
CG4528	snf-PA	FBpp0070716	25	2	0
CG6341	Ef1beta-PA	FBpp0086190	29	2	0
CG11143	Inos-PA	FBpp0088368	62	2	0
CG5920	sop-PA	FBpp0079500	29	2	0
CG11334	CG11334-PA	FBpp0085169	39	2	0
CG6131	Cpr97Ea-PA	FBpp0084506	40	2	0
CG7283	RpL10Ab-PA	FBpp0075764	24	2	0
CG11326	Tsp-PA	FBpp0078941	118	2	0
CG5352	SmB-PA	FBpp0079635	21	2	0
CG10084	swm-PA	FBpp0080785	116	2	0
CG4759	RpL27-PA	FBpp0084306	16	2	0
CG6141	RpL9-PA	FBpp0079752	21	2	0
CG8251	Pgi-PA	FBpp0087760	62	2	0
CG3717	bcn92-PA	FBpp0070415	11	2	0
CG42260	CG42260-PA	FBpp0288847	137	2	0
CG9063	CG9063-PA	FBpp0078164	159	2	0
CG4567	CG4567-PA	FBpp0079041	84	3	28
CG10686	tral-PA	FBpp0075691	69	3	16	LSM14A
CG7254	GlyP-PA	FBpp0077501	97	3	11	Glycogen phosphorylase
CG3902	CG3902-PA	FBpp0074843	45	3	6
CG4602	Srp54-PA	FBpp0079471	58	3	6
CG11276	RpS4-PA	FBpp0075618	29	3	5
CG6148	Past1-PA	FBpp0082123	62	3	4
CG17525	GstE4-PA	FBpp0085853	25	3	4
CG5962	Arr2-PA	FBpp0076326	45	3	4
CG8415	RpS23-PA	FBpp0086701	16	3	4
CG8863	Droj2-PA	FBpp0082219	45	3	3
CG7619	Pros54-PA	FBpp0078024	43	3	3
CG10159	BEAF-32-PB	FBpp0086572	32	3	3
CG5014	Vap-33-1-PB	FBpp0070589	29	3	3
CG15693	RpS20-PA	FBpp0083371	13	3	3
CG1821	RpL31-PA	FBpp0087608	15	3	3
CG5499	His2Av-PA	FBpp0084434	15	3	3
CG6103	CrebB-17A-PE	FBpp0074326	38	3	3
CG3416	Mov34-PA	FBpp0072197	38	3	3
CG33546	gfzf-PB	FBpp0099469	119	3	3
CG1548	cathD-PA	FBpp0087972	42	3	3
CG5519	Gbp-PA	FBpp0085902	55	3	3
CG3314	RpL7A-PA	FBpp0070877	31	3	3
CG1743	Gs2-PC	FBpp0073345	41	3	2
CG6061	mip120-PA	FBpp0086789	100	3	2
CG10712	Chro-PB	FBpp0078219	101	3	2
CG4254	tsr-PA	FBpp0072097	17	3	2
CG7726	RpL11-PA	FBpp0085717	21	3	2
CG15845	Adf1-PC	FBpp0089262	30	3	2
CG1019	Mlp84B-PA	FBpp0081133	54	3	1
CG5655	Rsf1-PA	FBpp0079668	21	3	1
CG14217	Tao-1-PE	FBpp0074540	118	3	1
CG6852	CG6852-PA	FBpp0074830	12	3	1
CG17320	ScpX-PA	FBpp0080659	59	3	1
CG7971	CG7971-PE	FBpp0112036	184	3	1
CG18174	Rpn11-PA	FBpp0078664	34	3	1
CG10602	CG10602-PD	FBpp0088356	68	3	1
CG8922	RpS5a-PA	FBpp0074180	25	3	0
CG31136	Syx1A-PA	FBpp0083973	34	3	0
CG6781	se-PA	FBpp0076349	28	3	0
CG9212	Nipsnap-PC	FBpp0074034	32	3	0
CG4379	Pka-C1-PA	FBpp0079447	41	3	0
CG10581	CG10581-PA	FBpp0077982	21	3	0
CG8947	26-29-p-PA	FBpp0075508	62	3	0
CG6543	CG6543-PA	FBpp0086769	32	3	0
CG8993	CG8993-PA	FBpp0072767	16	3	0
CG1099	Dap160-PA	FBpp0081031	121	3	0
CG10302	bsf-PA	FBpp0080637	157	3	0
CG3699	CG3699-PA	FBpp0070179	26	3	0
CG10126	CG10126-PA	FBpp0082154	24	3	0
CG4606	alpha-Man-IIb-PA	FBpp0082633	142	3	0
CG6299	CG6299-PB	FBpp0073849	23	3	0
CG9588	CG9588-PA	FBpp0082314	24	3	0
CG8201	par-1-PG	FBpp0085652	124	4	9
CG3542	CG3542-PA	FBpp0077333	91	4	8
CG12473	stnB-PB	FBpp0110429	138	4	6
CG17949	His2B:CG17949-PA	FBpp0085281	14	4	6
CG7891	CG7891-PA	FBpp0081290	21	4	5
CG3195	RpL12-PC	FBpp0072083	18	4	5
CG12403	Vha68-1-PA	FBpp0080010	68	4	4
CG5288	CG5288-PA	FBpp0076280	54	4	4
CG16784	pr-PC	FBpp0088417	19	4	4
CG11184	Upf3-PB	FBpp0072130	56	4	4
CG17246	Scs-fp-PB	FBpp0085736	72	4	3
CG17870	14-3-3zeta-PD	FBpp0087502	28	4	3
CG8996	wal-PA	FBpp0087186	34	4	3
CG7111	Rack1-PA	FBpp0079187	36	4	3
CG1987	Rbp1-like-PA	FBpp0073621	17	4	3
CG6459	CG6459-PA	FBpp0086051	29	4	3
CG10578	DnaJ-1-PA	FBpp0076829	37	4	3
CG12013	PHGPx-PB	FBpp0072929	19	4	2
CG5590	CG5590-PA	FBpp0084585	44	4	2
CG32230	CG32230-PA	FBpp0070039	9	4	2
CG7185	CG7185-PA	FBpp0076433	71	4	2
CG3689	CG3689-PC	FBpp0110163	27	4	1
CG12233	l(1)G0156-PA	FBpp0074549	39	4	0
CG1088	Vha26-PB	FBpp0078349	26	4	0
CG18067	CG18067-PA	FBpp0085534	26	4	0
CG3400	Pfrx-PG	FBpp0074485	79	4	0
CG7057	AP-50-PA	FBpp0083645	50	5	12
CG12085	pUf68-PA	FBpp0072593	68	5	9
CG3139	syt-PA	FBpp0077410	53	5	8
CG5320	Gdh-PA	FBpp0088988	63	5	6
CG4046	RpS16-PA	FBpp0071766	17	5	6
CG33109	CG33109-PA	FBpp0082361	34	5	6
CG8545	CG8545-PA	FBpp0087045	100	5	6
CG1883	RpS7-PA	FBpp0088439	22	5	5
CG2033	RpS15Aa-PC	FBpp0073623	15	5	4
CG15862	Pka-R2-PA	FBpp0087523	43	5	4
CG7434	RpL22-PA	FBpp0070143	31	5	4
CG18661	CG18661-PA	FBpp0079364	25	5	4
CG6544	fau-PC	FBpp0081784	14	5	4
CG18178	CG18178-PA	FBpp0076141	43	5	4
CG7217	CG7217-PA	FBpp0100079	20	5	4
CG17838	CG17838-PC	FBpp0083367	60	5	4
CG7070	PyK-PB	FBpp0083610	55	5	4
CG18076	shot-PH	FBpp0086747	990	5	4
CG5654	yps-PA	FBpp0075759	38	5	3
CG4307	Oscp-PA	FBpp0082522	22	5	3
CG4119	CG4119-PA	FBpp0070765	113	5	3
CG8636	CG8636-PA	FBpp0070430	30	5	2
CG12749	Hrb87F-PA	FBpp0082316	39	5	2
CG14207	CG14207-PB	FBpp0074503	22	5	1
CG3481	Adh-PC	FBpp0100045	28	5	1
CG6084	CG6084-PB	FBpp0075869	40	5	0
CG30382	CG30382-PA	FBpp0087968	27	5	0
CG9911	CG9911-PD	FBpp0074020	47	5	0
CG8542	Hsc70-5-PA	FBpp0086694	74	6	12
CG8174	SRPK-PA	FBpp0086515	85	6	9
CG31196	14-3-3epsilon-PA	FBpp0082987	30	6	8
CG7461	CG7461-PA	FBpp0085705	71	6	8
CG11324	homer-PA	FBpp0078936	43	6	7
CG2331	TER94-PC	FBpp0111818	92	6	6
CG11876	CG11876-PA	FBpp0084735	39	6	4
CG3431	Uch-L3-PA	FBpp0076200	38	6	3
CG14792	sta-PA	FBpp0070277	30	6	3
CG5826	Prx5037-PA	FBpp0082927	26	6	3
CG8309	Tango7-PA	FBpp0086705	44	6	3
CG8882	Trip1-PA	FBpp0078689	36	6	3
CG7808	RpS8-PC	FBpp0099686	24	6	3
CG33129	CG33129-PE	FBpp0079758	76	6	0
CG11765	Prx2540-2-PA	FBpp0087354	25	6	0
CG31363	Jupiter-PE	FBpp0081930	22	6	0
CG16944	sesB-PA	FBpp0073277	33	7	12
CG5520	Gp93-PA	FBpp0084623	90	7	12
CG32082	CG32082-PC	FBpp0112335	124	7	11
CG4147	Hsc70-3-PB	FBpp0073445	72	7	10
CG5434	Srp72-PA	FBpp0083319	73	7	10
CG3178	Rrp1-PA	FBpp0077362	75	7	10
CG6905	CG6905-PA	FBpp0072468	93	7	10
CG2512	alphaTub84D-PA	FBpp0081062	50	7	9
CG1101	Aly-PA	FBpp0081156	28	7	8
CG4464	RpS19a-PA	FBpp0074086	17	7	7
CG5214	CG5214-PA	FBpp0081834	50	7	7
CG9441	Pu-PB	FBpp0071505	30	7	5
CG17285	Fbp1-PA	FBpp0075491	120	7	5
CG9983	Hrb98DE-PA	FBpp0084667	39	7	5
CG10230	Rpn9-PB	FBpp0083860	44	7	5
CG11963	CG11963-PA	FBpp0081437	55	7	4
CG1633	Jafrac1-PB	FBpp0073594	22	7	4
CG6014	CG6014-PA	FBpp0078002	97	7	4
CG7490	RpLP0-PA	FBpp0078134	34	7	3
CG16901	sqd-PA	FBpp0082319	35	7	3
CG3967	CG3967-PC	FBpp0076209	51	7	3
CG1665	CG1665-PA	FBpp0087562	38	7	3
CG5442	SC35-PB	FBpp0088838	21	7	0
CG2171	Tpi-PA	FBpp0084948	38	7	0
CG31191	CG31191-PA	FBpp0083388	30	7	0
CG4389	CG4389-PB	FBpp0079453	80	8	11
CG4897	RpL7-PA	FBpp0079536	30	8	9
CG34387	futsch-PC	FBpp0111540	592	8	7
CG11784	CG11784-PA	FBpp0087660	26	8	7
CG4381	GstD3-PA	FBpp0082042	23	8	5
CG32031	Argk-PA	FBpp0076270	61	8	5
CG6693	CG6693-PA	FBpp0081843	35	8	5
CG1065	Scsalpha-PA	FBpp0073010	34	8	5
CG4581	Thiolase-PA	FBpp0072135	51	8	5
CG8036	CG8036-PB	FBpp0081370	68	8	4
CG6155	Roe1-PA	FBpp0086795	24	8	3
CG1507	Pur-alpha-PB	FBpp0089038	31	8	3
CG10149	Rpn6-PA	FBpp0086603	49	8	2
CG12264	CG12264-PA	FBpp0079874	51	8	0
CG2107	CG2107-PA	FBpp0072848	75	9	17
CG34344	rdgA-PB	FBpp0111463	116	9	15
CG14648	growl-PA	FBpp0078561	60	9	14
CG2168	RpS3A-PA	FBpp0088242	30	9	9
CG10045	GstD1-PA	FBpp0082077	24	9	8
CG12262	CG12262-PA	FBpp0076520	46	9	8
CG17530	GstE6-PA	FBpp0085855	25	9	6
CG18069	CaMKII-PD	FBpp0099496	60	9	5
CG3283	SdhB-PA	FBpp0085489	34	9	5
CG33097	CG33097-PA	FBpp0081232	85	9	4
CG7834	CG7834-PA	FBpp0084901	27	9	0
CG3752	Aldh-PA	FBpp0079406	57	10	12
CG9277	betaTub56D-PB	FBpp0085720	50	10	12
CG5064	Srp68-PA	FBpp0076244	69	10	12
CG5779	Bc-PA	FBpp0085998	79	10	11
CG7010	l(1)G0334-PA	FBpp0070676	44	10	10
CG5261	CG5261-PB	FBpp0079072	54	10	10
CG5711	Arr1-PA	FBpp0080583	41	10	10
CG11154	ATPsyn-beta-PA	FBpp0088250	54	10	9
CG7197	CG7197-PA	FBpp0076438	21	10	9
CG8280	Ef1alpha48D-PA	FBpp0087142	50	10	7
CG4784	Cpr72Ec-PA	FBpp0075182	51	10	6
CG4899	Pdh-PA	FBpp0075184	30	10	6
CG5178	Act88F-PA	FBpp0082597	42	11	15
CG3612	blw-PA	FBpp0071794	59	11	14
CG2061	CG2061-PA	FBpp0073285	48	11	8
CG10091	GstD9-PA	FBpp0082078	25	11	5
CG1516	CG1516-PI	FBpp0087539	133	11	4
CG5787	CG5787-PA	FBpp0079986	100	12	13
CG8938	GstS1-PB	FBpp0086156	28	12	12
CG12532	Bap-PA	FBpp0074558	101	13	17
CG4217	TFAM-PA	FBpp0083355	30	14	2
CG10279	Rm62-PC	FBpp0078298	63	16	18
CG6143	Pep-PB	FBpp0074963	78	17	24
CG4260	alpha-Adaptin-PA	FBpp0088490	106	17	23
CG1242	Hsp83-PA	FBpp0072904	82	17	14
CG4264	Hsc70-4-PE	FBpp0082514	71	17	13
CG11949	cora-PA	FBpp0085697	184	57	50
CG11064	Rfabg-PA	FBpp0088252	373	64	68
