# Supplementary material for: The small G protein Arl5 contributes to endosome-to-Golgi traffic by aiding the recruitment of the GARP complex to the Golgi
Source: Biol Open. 2015 Mar 20;4(4):474–81. doi: 10.1242/bio.201410975 (PMC4400590; doi:10.1242/bio.201410975)
Supplement: Supplementary Material [file supp_bio.201410975_BIOLOPEN-2014-010975_Table_S2.xlsx]

## Sheet: Sheet1
Gene	Proteins	kDa	Beads ARL5 GTP	Liposomes Arl5 GTP	orthologs/function/domains
CG2146	didum-PA (+1)	207	0	62	dilute class unconventional myosin
CG18076	shot-PA (+3)	628	0	34	short stop.
CG9155	Myo61F-PB (+1)	118	0	32	Myosin 61F
CG7438	Myo31DF-PA (+1)	117	0	31	Myosin 31DF
CG3766-PA	scat-PA	105	11	29	Vps54
CG3338-PA	CG3338-PA	100	18	21	Vps53
CG1106	Gel-PA (+5)	83	0	13	gelsolin actin binding
CG1657	CG1657-PA	191	0	9	Rab GEF for rab5 and rab31 GAP for Ras.
CG5462	scrib-PA (+5)	190	0	9	scribbled. Protein binding
CG16952	CG16952-PA (+2)	112	0	8	BTB/POZ domain-containing protein 7
CG3664	Rab5-PA (+5)	24	0	8	Rab5
CG3299-PA	Vinc-PA	106	29	7	Vinculin
CG31160	CG31160-PA	73	0	6	unknown
CG5055	baz-PA	157	0	6	bazooka
CG4931	Sra-1-PA	149	0	6	Rac1-associated protein 1.
CG1528	gammaCop-PA	97	0	6	gammaCop
CG2682	d4-PA (+1)	55	0	5	transcription factor activity
CG7358	CG7358-PA	129	0	5	zinc finger CCCH-type containing 13
CG2967	CG2967-PA	169	0	5	Ral GTPase activating protein, beta subunit (non-catalytic)
CG6420	CG6420-PA	96	0	5	human: dystrophia myotonica, WD repeat containing
CG4178-PA	Lsp1beta-PA	96	29	0	larval serum protein
CG15792-PA	zip-PA	237	22	0	zipper
CG17927-PA	Mhc-PA	225	19	0	Myosin heavy chain
CG7107-PA	up-PA	47	18	0	troponin
CG15087-PA	CG15087-PA	84	15	0	Vps51
CG10971-PA	CG10971-PA	128	13	0	Huntingtin interacting protein 1
CG12244-PA	lic-PA	38	12	0	licorne/MAP2K6
CG10844-PC	Rya-r44F-PC	581	11	0	Ryanodine receptor
CG4843-PA	Tm2-PA	33	10	0	Tropomyosin 2
CG6821-PA	Lsp1gamma-PA	93	9	0	larval serum protein
CG2559-PA	Lsp1alpha-PA	99	9	0	larval serum protein
CG8193-PA	CG8193-PA	79	6	0	prophenoloxidase 45
CG5215-PB	Zn72D-PB	96	6	0	Zinc-finger protein at 72D/ZFR
CG3682-PA	PIP5K59B-PA	80	6	0	PIP5K59B/PIP5K1A
CG10089-PD	CG10089-PD	49	6	0	DUSP15
CG8379-PA	CG8379-PA	81	6	0	C10orf76
CG10484-PA	Dox-A2-PA	56	5	0	zerknullt-related
